# Supplementary material for: Fabrication and Characterization of Binary Ti-Al and Ti-Si Thin-Film Metallic Glasses
Source: Materials (Basel). 2026 Feb 19;19(4):802. doi: 10.3390/ma19040802 (PMC13319933; doi:10.3390/ma19040802)
Supplement: Supplementary file 1 [file materials-19-00802-s001.zip]

Archive with 1 entries (1 files):
- materials-4114990-supplementary.pdf
